# Supplementary material for: Upregulation of Placental Vitamin D Receptor Expression in Gestational Diabetes Is Not Directly Related to Vitamin D Concentration
Source: Biology (Basel). 2025 Sep 20;14(9):1300. doi: 10.3390/biology14091300 (PMC12467713; doi:10.3390/biology14091300)
Supplement: Supplementary file 1 [file biology-14-01300-s001.zip]

Archive with 2 entries (2 files):
- biology-3847822-S1 S2.pdf
- biology-3847822-S3.pdf
